# Supplementary material for: New Insight into the Genotype-Phenotype Correlation of PRPH2-Related Diseases Based on a Large Chinese Cohort and Literature Review
Source: Int J Mol Sci. 2023 Apr 4;24(7):6728. doi: 10.3390/ijms24076728 (PMC10095211; doi:10.3390/ijms24076728)
Supplement: Supplementary file 1 [file ijms-24-06728-s001.zip › WangYW-PRPH2-sup Table S1 sub.xlsx]

## Sheet: Sheet1
Supplementary Table S1. Clinical data of 17 patients from 14 families identified with pathogenic or likely pathogenic variants in PRPH2.
Individual	Variant 1	Effect 1	Variant 2	Effect 2	Diagnosis	Gender	AO	AE	First syptoms	BCVA-OD	BCVA-OS	Fundus change	ERG-cone	ERG-rod	OCT	VF
F1-IV6*	c.914del	p.G305fs	/	/	RP	M	EC	34	NB	0.7	0.8	NRA, MA, BPD, WTD	NA	NA	NA	NA
F1-IV2*	c.914del	p.G305fs	/	/	RP	M	NA	39	None	1.2	0.7	NRA, MA, BPD, WTD	UN	UN	NA	NA
F2-IV1	c.914del	p.G305fs	/	/	RP, POAG	M	28	28	VFC	0.9	1	NRA, MA, BPD, WTD	SR	SR	DPL	NA
F2-III7	c.914del	p.G305fs	/	/	RP	F	59	60	DV	0.7	0.4	NRA, MA, BPD, WTD	SR	SR	NA	NA
F3-II1	c.914del	p.G305fs	/	/	RP	F	30	48	DV	HM	HM	NRA, MA, BPD, WTD	NA	NA	NA	NA
F4-II3*	c.914del	p.G305fs	/	/	RP	M	55	58	DV	0.3+	0.2+	NRA, MA, BPD, WTD	NA	NA	NA	NA
F5-III3	c.914del	p.G305fs	/	/	RP	M	30	36	DV, NB, VFC	NA	NA	NRA, MA, BPD, WTD	UN	SR	DPL	CR
F6-II1	c.423C>G	p.Y141*	/	/	STGD	F	50	54	NA	0.32	0.2	MA, YF	normal	normal	TNL	NA
F7-III2	c.797G>A	p.G266D	/	/	RP	M	54	54	DV	0.4	HM	NRA, MA, BPD, WTD	NA	NA	DPL	NA
F8-IV1*	c.535T>C	p.W179R	/	/	RP	M	16	22	DV, NB	0.4	0.6	NRA, MA, BPD, WTD	UN	UN	NA	CR
F8-III6*	c.535T>C	p.W179R	/	/	RP	M	NA	NA	NA	NA	NA	NA	NA	NA	NA	NA
F9-II1	c.658C>T	p.R220W	c.512G>A**	p.R171H	AVMD	M	40	54	DV, PP	0.05	0.4	MA	NA	NA	TNL	NA
F10-III1	c.633C>G	p.F211L	/	/	RP	F	EC	36	NB	1.0-	0.7	NRA, MA, BPD, WTD	NA	NA	NA	NA
F11-II3	c.452T>G	p.F151C	c.452T>G	p.F151C	RP	M	EC	11	DV	0.4	0.2	NA	NA	NA	NA	NA
F12-II4	c.514C>T	p.R172W	c.134A>C**	p.Q45P	AVMD	F	53	56	DV	0.1	0.1	MA, MRS	NA	NA	TNL	NA
F13-II2	c.584G>T	p.R195L	/	/	MD	F	53	53	DV	0.025	0.1	MA	SR	normal	TNL	CD
F14-II1	c.584G>A	p.R195Q	/	/	MD	M	42	45	DV	0.16	0.16	MA	MR	normal	TNL	NA
Abbreviations: * indicated families reported in our previous studies; ** represented variants in ROM1; AO = age of onset; AE = age at exam; BCVA = best-corrected visual acuity; OD = ocular dexter; OS = ocular sinister;
ERG = Electroretinogram; OCT = Optical coherence tomography; VF = visual field; RP = retinitis pigmentosa; POAG = primary open angle glaucoma; STGD = Stargardt's disease; MD = macular degeneration;
AVMD = adult vitelliform macular dystrophy; F = female; M = male; EC = early childhood; NA = not available; DV = decreased vision; NB = night blindness; VFC = visual field constriction; PP = photophobia;
HM = hand movement; NRA = narrow retinal arterioles; MA = macular area atrophy; BPD =bone-spicule pigment deposits in midperipheral; WTD = widespread tapetoretinal degeneration; YF = yellowish irregular flecks;
MRS = mottled RPE atrophy scatter; UN = undetectable; SR = severely reduced; MR = moderately reduced; DPL = degenerative of the photoreceptor layers; TNL = thinner of nuclear layer of macular fovea;
CR = Concentric retraction of visual field; CD = central visual field defects.
