# Supplementary material for: New Insight into the Genotype-Phenotype Correlation of PRPH2-Related Diseases Based on a Large Chinese Cohort and Literature Review
Source: Int J Mol Sci. 2023 Apr 4;24(7):6728. doi: 10.3390/ijms24076728 (PMC10095211; doi:10.3390/ijms24076728)
Supplement: Supplementary file 1 [file ijms-24-06728-s001.zip › WangYW-PRPH2-sup Table S2 sub.xlsx]

## Sheet: Sheet1
Supplementary Table S2. Genotypic details all reported variants in PRPH2 .
No.	Position in chr6	Annotation (NM_000322.5)	Effect	ACMG
				Evidence	Classification	Family number	REVEL	CADD	SIFT	LRT	MutationTaster	FATHMM	PROVEAN	gnomAD-AF
Truncation variants in PRPH2
1	42690072	c.1A>T	p.M1?	PVS1, PS4, PM2, PP4	P	1	/	/	/	/	/	/	/	/
2	42690071	c.2T>C	p.M1?	PVS1, PS4, PM2, PP4	P	4	/	/	/	/	/	/	/	/
3	42690010	c.63G>A	p.W21*	PVS1, PS4, PM2, PP4	P	1	/	/	/	/	/	/	/	/
4	42689999	c.73_74del	p.W25Vfs*19	PVS1, PS4, PM2, PP4	P	1	/	/	/	/	/	/	/	/
5	42689996	c.74_77del	p.W25Sfs*12	PVS1, PS4, PM2, PP4	P	1	/	/	/	/	/	/	/	/
6	42689977	c.96dup	p.I33Hfs*12	PVS1, PS4, PM2, PP4	P	2	/	/	/	/	/	/	/	/
7	42689960	c.113del	p.G38Dfs*4	PVS1, PS4, PM2, PP4	P	4	/	/	/	/	/	/	/	/
8	42689937	c.136C>T	p.R46*	PVS1, PS4, PM2, PP1, PP4	P	27	/	/	/	/	/	/	/	/
9	42689910	c.160_163del	p.N54Lfs*10	PVS1, PS4, PM2, PP4	P	1	/	/	/	/	/	/	/	/
10	42689913	c.163del	p.S55Lfs*10	PVS1, PS4, PM2, PP4	P	3	/	/	/	/	/	/	/	/
11	42689895	c.178del	p.V60Cfs*5	PVS1, PS4, PM2, PP4	P	1	/	/	/	/	/	/	/	/
12	42689881	c.192dup	p.I65Dfs*112	PVS1, PS4, PM2, PP4	P	1	/	/	/	/	/	/	/	/
13	42689869	c.205del	p.V69Cfs*30	PVS1, PS4, PM2, PP4	P	2	/	/	/	/	/	/	/	/
14	42689864	c.209dup	p.S71Ifs*106	PVS1, PS4, PM2, PP4	P	1	/	/	/	/	/	/	/	/
15	42689841	c.232delinsCT	p.A78Lfs*99	PVS1, PS4, PM2, PP4	P	1	/	/	/	/	/	/	/	/
16	42689827	c.246C>A	p.C82*	PVS1, PS4, PM2, PP4	P	2	/	/	/	/	/	/	/	/
17	42689807	c.259_266del	p.D87Qfs*87	PVS1, PS4, PM2, PP4	P	7	/	/	/	/	/	/	/	/
18	42689805	c.265_268delinsAGGGCC	p.A89Rfs*11	PVS1, PS4, PM2, PP4	P	1	/	/	/	/	/	/	/	/
19	42689797	c.276dup	p.R93Qfs*84	PVS1, PS4, PM2, PP4	P	1	/	/	/	/	/	/	/	/
20	42689792	c.281G>A	p.W94*	PVS1, PS4, PM2, PP4	P	3	/	/	/	/	/	/	/	/
21	42689783	c.290G>A	p.W97*	PVS1, PS4, PM2, PP4	P	1	/	/	/	/	/	/	/	/
22	42689770	c.303C>G	p.Y101*	PVS1, PS4, PM2, PP4	P	1	/	/	/	/	/	/	/	/
23	42689760	c.310_313del	p.I104Vfs*34	PVS1, PS4, PM2, PP4	P	5	/	/	/	/	/	/	/	/
24	42689755	c.318del	p.L107Sfs*32	PVS1, PS4, PM2, PP4	P	1	/	/	/	/	/	/	/	/
25	42689708	c.356_365del	p.C119Ffs*17	PVS1, PS4, PM2, PP4	P	1	/	/	/	/	/	/	/	/
26	42689705	c.368del	p.G124Afs*14	PVS1, PS4, PM2, PP4	P	1	/	/	/	/	/	/	/	/
27	42689702	c.371del	p.G124Afs*15	PVS1, PS4, PM2, PP4	P	3	/	/	/	/	/	/	/	/
28	42689688	c.382_385dup	p.T129Kfs*49	PVS1, PS4, PM2, PP4	P	1	/	/	/	/	/	/	/	/
29	42689679	c.394del	p.Q132Kfs*7	PVS1, PS4, PM2, PP4	P	5	/	/	/	/	/	/	/	/
30	42689657	c.412_416dup	p.Y140*	PVS1, PS4, PM2, PP4	P	1	/	/	/	/	/	/	/	/
31	42689657	c.416dup	p.Y140Vfs*37	PVS1, PS4, PM2, PP4	P	1	/	/	/	/	/	/	/	/
32	42689652	c.418_421dup	p.Y141Lfs*37	PVS1, PS4, PM2, PP4	P	1	/	/	/	/	/	/	/	/
33	42689650	c.423C>A	p.Y141*	PVS1, PS4, PM2, PP4	P	1	/	/	/	/	/	/	/	/
34	42689639	c.433_434del	p.D145fs*30	PVS1, PS4, PM2, PP4	P	1	/	/	/	/	/	/	/	/
35	42689633	c.440dup	p.G148Wfs*29	PVS1, PS4, PM2, PP4	P	1	/	/	/	/	/	/	/	/
36	42689633	c.440del	p.P147fs*4	PVS1, PS4, PM2, PP1, PP4	P	2	/	/	/	/	/	/	/	/
37	42689632	c.441del	p.G148Afs*5	PVS1, PS4, PM2, PP4	P	8	/	/	/	/	/	/	/	/
38	42689595	c.478C>T	p.Q160*	PVS1, PS4, PM2, PP4	P	3	/	/	/	/	/	/	/	/
39	42689560	c.513dup	p.R172Sfs*5	PVS1, PS4, PM2, PP4	P	2	/	/	/	/	/	/	/	/
40	42689551	c.522G>A	p.W174*	PVS1, PS4, PM2, PP4	P	1	/	/	/	/	/	/	/	/
41	42689536	c.537G>A	p.W179*	PVS1, PS4, PM2, PP4	P	1	/	/	/	/	/	/	/	/
42	42689521	c.552C>G	p.Y184*	PVS1, PS4, PM2, PP4	P	1	/	/	/	/	/	/	/	/
43	42689502	c.571G>T	p.E191*	PVS1, PS4, PM2, PP4	P	2	/	/	/	/	/	/	/	/
44	42689494	c.578_579del	p.K193Rfs*24	PVS1, PS4, PM2, PP4	P	1	/	/	/	/	/	/	/	/
45	42689491	c.581+1G>A	p.splicing	PVS1, PS4, PM2, PP4	P	1	/	/	/	/	/	/	/	/
46	42689491	c.581+1G>C	p.splicing	PVS1, PS4, PM2, PP4	P	1	/	/	/	/	/	/	/	/
47	42689488	c.581+4dup	p.splicing	PVS1, PS4, PM2, PP4	P	1	/	/	/	/	/	/	/	/
48	42672363	c.582-14T>A	p.splicing	PVS1, PS4, PM2, PP4	P	1	/	/	/	/	/	/	/	/
49	42672350	c.582-1G>A	p.splicing	PVS1, PS4, PM2, PP4	P	7	/	/	/	/	/	/	/	/
50	42672351	c.582‐2A>T	p.splicing	PVS1, PS4, PM2, PP4	P	1	/	/	/	/	/	/	/	/
51	42672348	c.583C>T	p.R195*	PVS1, PS4, PM2, PP4	P	3	/	/	/	/	/	/	/	/
52	42672343	c.582_588del	p.D194Efs*60	PVS1, PS4, PM2, PP4	P	1	/	/	/	/	/	/	/	/
53	42672342	c.588_589dup	p.K197Tfs*60	PVS1, PS4, PM2, PP4	P	1	/	/	/	/	/	/	/	/
54	42672334	c.597del	p.N199Kfs*57	PVS1, PS4, PM2, PP4	P	1	/	/	/	/	/	/	/	/
55	42672319	c.612C>A	p.Y204*	PVS1, PS4, PM2, PP4	P	4	/	/	/	/	/	/	/	/
56	42672319	c.612C>G	p.Y204*	PVS1, PS4, PM2, PP4	P	3	/	/	/	/	/	/	/	/
57	42672306	c.609_625del	p.Y204Pfs*8	PVS1, PS4, PM2, PP4	P	2	/	/	/	/	/	/	/	/
58	42672308	c.610_623del	p.Y204Rfs*9	PVS1, PS4, PM2, PP4	P	1	/	/	/	/	/	/	/	/
59	42672305	c.611_626del	p.Y204Sfs*47	PVS1, PS4, PM2, PP4	P	2	/	/	/	/	/	/	/	/
60	42672310	c.621dup	p.G208Rfs*10	PVS1, PS4, PM2, PP4	P	1	/	/	/	/	/	/	/	/
61	42672305	c.626del	p.V209Afs*47	PVS1, PS4, PM2, PP4	P	1	/	/	/	/	/	/	/	/
62	42672289	c.642C>A	p.C214*	PVS1, PS4, PM2, PP4	P	2	/	/	/	/	/	/	/	/
63	42672282	c.646_649delinsGG	p.P216Gfs*84	PVS1, PS4, PM2, PP4	P	1	/	/	/	/	/	/	/	/
64	42672278	c.653C>A	p.S218*	PVS1, PS4, PM2, PP4	P	1	/	/	/	/	/	/	/	/
65	42672281	c.650dup	p.S217Rfs*84	PVS1, PS4, PM2, PP4	P	1	/	/	/	/	/	/	/	/
66	42672276	c.654_655del	p.P219Tfs*81	PVS1, PS4, PM2, PP4	P	1	/	/	/	/	/	/	/	/
67	42672277	c.654del	p.P219Hfs*37	PVS1, PS4, PM2, PP4	P	1	/	/	/	/	/	/	/	/
68	42672272	c.658del	p.R220Gfs*36	PVS1, PS4, PM2, PP4	P	1	/	/	/	/	/	/	/	/
69	42672256	c.675T>A	p.Y225*	PVS1, PS4, PM2, PP4	P	2	/	/	/	/	/	/	/	/
70	42672255	c.676C>T	p.Q226*	PVS1, PS4, PM2, PP4	P	1	/	/	/	/	/	/	/	/
71	42672239	c.692C>G	p.S231*	PVS1, PS4, PM2, PP4	P	1	/	/	/	/	/	/	/	/
72	42672231	c.700dup	p.Y234Lfs*67	PVS1, PS4, PM2, PP4	P	1	/	/	/	/	/	/	/	/
73	42672223	c.708C>G	p.Y236*	PVS1, PS4, PM2, PP4	P	5	/	/	/	/	/	/	/	/
74	42672216	c.715C>T	p.Q239*	PVS1, PS4, PM2, PP4	P	10	/	/	/	/	/	/	/	/
75	42672195	c.730_736delinsCAGCTCCTCCAGACGGGTGCACCAGAC	p.N244Qfs*19	PVS1, PS4, PM2, PP4	P	1	/	/	/	/	/	/	/	/
76	42672197	c.734dup	p.W246Vfs*55	PVS1, PS4, PM2, PP4	P	4	/	/	/	/	/	/	/	/
77	42672190	c.738_741dup	p.R248Gfs*54	PVS1, PS4, PM2, PP4	P	1	/	/	/	/	/	/	/	/
78	42672162	c.749_769delinsCATGA	p.C250Sfs*2	PVS1, PS4, PM2, PP4	P	1	/	/	/	/	/	/	/	/
79	42672160	c.771C>G	p.Y257*	PVS1, PS4, PM2, PP4	P	1	/	/	/	/	/	/	/	/
80	42672157	c.774C>A	p.Y258*	PVS1, PS4, PM2, PP4	P	3	/	/	/	/	/	/	/	/
81	42672157	c.774C>G	p.Y258*	PVS1, PS4, PM2, PP4	P	2	/	/	/	/	/	/	/	/
82	42672113	c.808_818del	p.L270Afs*27	PVS1, PS4, PM2, PP4	P	2	/	/	/	/	/	/	/	/
83	42672121	c.809_810del	p.L270Pfs*30	PVS1, PS4, PM2, PP4	P	2	/	/	/	/	/	/	/	/
84	42672120	c.811del	p.L271Sfs*7	PVS1, PS4, PM2, PP4	P	1	/	/	/	/	/	/	/	/
85	42672106	c.824_825del	p.F275*	PVS1, PS4, PM2, PP4	P	1	/	/	/	/	/	/	/	/
86	42672098	c.828_828+5delinsC	p.splicing	PVS1, PS4, PM2, PP4	P	1	/	/	/	/	/	/	/	/
87	42672102	c.828+1G>T	p.splicing	PVS1, PS4, PM2, PP4	P	1	/	/	/	/	/	/	/	/
88	42672101	c.828+2T>C	p.splicing	PVS1, PS4, PM2, PP4	P	3	/	/	/	/	/	/	/	/
89	42672100	c.828+3A>T	p.splicing	PVS1, PS4, PM2, PP1, PP4	P	67	/	/	/	/	/	/	/	/
90	42666248	c.829‐3_829-1del	p.splicing	PVS1, PS4, PM2, PP4	P	1	/	/	/	/	/	/	/	/
91	42666249	c.829-4C>G	p.splicing	PVS1, PS4, PM2, PP1, PP4	P	5	/	/	/	/	/	/	/	/
92	42666219	c.855C>A	p.Y285*	PVS1, PS4, PM2, PP4	P	1	/	/	/	/	/	/	/	/
93	42666207	c.860_867del	p.Q287Pfs*11	PVS1, PS4, PM2, PP4	P	2	/	/	/	/	/	/	/	/
94	42666205	c.868_869del	p.L290Gfs*10	PVS1, PS4, PM2, PP4	P	1	/	/	/	/	/	/	/	/
95	42666176	c.897_898	p.S301Rfs*90	PVS1, PS4, PM2, PP4	P	1	/	/	/	/	/	/	/	/
96	42666168	c.903_906del	p.S301Rfs*22	PVS1, PS4, PM2, PP4	P	2	/	/	/	/	/	/	/	/
97	42666171	c.903del	p.S301Rfs*23	PVS1, PS4, PM2, PP4	P	1	/	/	/	/	/	/	/	/
98	42666170	c.904G>T	p.E302*	PVS1, PS4, PM2, PP4	P	1	/	/	/	/	/	/	/	/
99	42666160	c.914del	p.G305Afs*19	PVS1, PS4, PM2, PP4	P	2	/	/	/	/	/	/	/	/
100	42666154	c.920del	p.L307Rfs*17	PVS1, PS4, PM2, PP1, PP4	P	6	/	/	/	/	/	/	/	/
101	42666136	c.937_938del	p.P313Gfs*78	PVS1, PS4, PM2, PP4	P	1	/	/	/	/	/	/	/	/
102	42666129	c.945del	p.W316Gfs*8	PVS1, PS4, PM2, PP4	P	1	/	/	/	/	/	/	/	/
103	42666127	c.947G>A	p.W316*	PVS1, PS4, PM2, PP4	P	1	/	/	/	/	/	/	/	/
104	42666113	c.961G>T	p.E321*	PVS1, PS4, PM2, PP4	P	1	/	/	/	/	/	/	/	/
105	42666112	c.964_965del	p.S322Cfs*69	PVS1, PS4, PM2, PP4	P	1	/	/	/	/	/	/	/	/
106	42666097	c.974_977del	p.K325Rfs*35	PVS1, PS4, PM2, PP4	P	1	/	/	/	/	/	/	/	/
107	42666083	c.991C>T	p.Q331*	PVS1, PS4, PM2, PP4	P	1	/	/	/	/	/	/	/	/
In-frame variants in PRPH2
108	42689871	c.198_202delinsAAGACACA	p.M67_G68delinsRHR	PS4, PM2, PP4	LP	1	/	/	/	/	/	/	/	/
109	42689872	c.199_201del	p.M67del	PS4, PM2, PP4	LP	1	/	/	/	/	/	/	/	/
110	42689741	c.318_332del	p.N109_F113del	PS4, PM2, PP4	LP	1	/	/	/	/	/	/	/	/
111	42689738	c.333_335del	p.L112del	PS4, PM2, PP4	LP	1	/	/	/	/	/	/	/	/
112	42689715	c.356_358del	p.C119del	PS3, PS4, PM2, PP4	P	2	/	/	/	/	/	/	/	/
113	42689656	c.415_417del	p.K139del	PS4, PM2, PP4	LP	2	/	/	/	/	/	/	/	/
114	42689610	c.461_463del	p.K153del	PS3, PS4, PM2, PP1, PP4	P	5	/	/	/	/	/	/	/	/
115	42689566	c.505_507del	p.N169del	PS4, PM2, PP4	LP	1	/	/	/	/	/	/	/	/
116	42689494	c.577_579del	p.K193del	PS4, PM2, PP4	LP	1	/	/	/	/	/	/	/	/
117	42672304	c.616_627del	p.V206_209del	PS4, PM2, PP4	LP	1	/	/	/	/	/	/	/	/
118	42672305	c.618_626del	p.D207_V209del	PS4, PM2, PP4	LP	1	/	/	/	/	/	/	/	/
119	42672304	c.620_627delinsTA	p.D207_G208del	PS4, PM2, PP4	LP	2	/	/	/	/	/	/	/	/
120	42672273	c.656_658del	p.P219del	PS4, PM2, PP4	LP	1	/	/	/	/	/	/	/	/
121	42672269	c.657_662del	p.R220_P221del	PS4, PM2, PP4	LP	1	/	/	/	/	/	/	/	/
122	42672266	c.660_665del	p.P221_C222del	PS4, PM2, PP4	LP	1	/	/	/	/	/	/	/	/
123	42672250	c.670_681del	p.Q224_I227del	PS4, PM2, PP4	LP	1	/	/	/	/	/	/	/	/
124	42672209	c.711_722del	p.D237_T240del	PS4, PM2, PP4	LP	1	/	/	/	/	/	/	/	/
125	42672121	c.808_810del	p.L271del	PS4, PM2, PP4	LP	1	/	/	/	/	/	/	/	/
126	42672118	c.811_813del	p.L271del	PS4, PM2, PP4	LP	4	/	/	/	/	/	/	/	/
127	42672100	c.824_828+3delinsCATTTGGGCTCCTCATTTGG	p.F275_E276delinsSFGLLIW	PS4, PM2, PP4	LP	1	/	/	/	/	/	/	/	/
128	42666152	c.914_922del	p.G305_L308delinsV	PS4, PM2, PP4	LP	1	/	/	/	/	/	/	/	/
Missense variants in PRPH2
129	42690069	c.4G>T	p.A2S	PS4, PM2, BP4	LP	1	0.221	23.7	D	D	D	T	N	.
130	42690035	c.38G>A	p.R13Q	PS4, PP4	VUS	1	0.454	26.3	D	D	D	T	D	7.95969e-06
131	42690029	c.44A>G	p.K15R	BS1, BP4	LB	1	0.239	21.2	T	D	D	T	N	5.96906e-05
132	42689998	c.75G>C	p.W25C	BS1, PP3, PP4	VUS	2	0.816	26.6	D	D	D	T	D	6.36487e-05
133	42689993	c.80C>T	p.S27F	PS1, PS4, PP1, PP4	P	1	0.557	24.2	D	D	D	T	D	3.97829e-06
134	42689979	c.94A>G	p.I32V	BS1, BP4, PP4	LB	4	0.361	15.75	T	N	D	T	N	0.000883055
135	42689957	c.116T>C	p.L39P	PS4, PM2, PP3, PP1, PP4	LP	1	0.854	27.4	D	N	D	T	D	.
136	42689940	c.133C>T	p.L45F	BS1, BP4	LB	2	0.52	25.9	D	D	D	T	N	0.00107404
137	42689925	c.148G>C	p.D50H	PS4, PM2, BP4	LP	2	0.183	23.3	D	D	D	T	N	.
138	42689871	c.202G>C	p.G68R	PS1, PS4, PM2, PP3, PP4	P	2	0.929	26.3	D	D	D	D	D	.
139	42689870	c.203G>A	p.G68E	PS4, PM2, PM5, PP3, PP4	LP	1	0.945	25.8	D	D	D	D	D	.
140	42689802	c.271T>C	p.Y91H	PS4, PM2	LP	1	0.412	24	D	D	D	T	D	.
141	42689802	c.271T>A	p.Y91N	BS1, BP4	LB	5	0.743	22.7	D	D	D	T	D	7.1603e-05
142	42689774	c.299C>T	p.P100L	PS4, BP4	VUS	1	0.313	22.9	D	N	D	T	D	7.95988e-06
143	42689727	c.346G>T	p.A116S	PS4, BP4	VUS	2	0.181	13.19	T	N	D	T	N	7.96242e-06
144	42689706	c.367C>T	p.R123W	BS1, BP4	LB	1	0.624	22.7	D	N	D	D	D	0.000175147
145	42689699	c.374C>T	p.S125L	PS4, PP4	VUS	2	0.521	22.7	D	D	D	T	D	7.96242e-06
146	42689696	c.377T>G	p.L126R	PS4, PM2, PP3, PP4	LP	3	0.915	25.3	D	D	D	D	D	.
147	42689696	c.377T>C	p.L126P	PS1, PS4, PM2, PP3, PP4	P	2	0.914	25.4	D	D	D	D	D	.
148	42689693	c.380A>G	p.E127G	BS1, BP4	LB	2	0.451	23.8	D	D	D	T	D	0.00035422
149	42689684	c.389T>C	p.L130P	PS1, PS4, PM2, PP3, PP4	P	7	0.911	26.5	D	D	D	D	D	.
150	42689670	c.403A>G	p.K135E	PS4, PM2, BP4	LP	1	0.39	22.9	T	D	D	D	N	.
151	42689663	c.410G>A	p.G137D	PS1, PS4, PM2, PP3	P	4	0.655	25.1	D	D	D	D	D	.
152	42689652	c.421T>C	p.Y141H	PS1, PS4, PM2, PM5, PP1, PP3, PP4	P	4	0.897	28.3	D	D	D	D	D	.
153	42689651	c.422A>G	p.Y141C	PS1, S3, PS4, PM1, PM2, PP1, PP3, PP4	P	32	0.881	29.4	D	D	D	D	D	.
154	42689649	c.424C>T	p.R142W	PS1, BS1, PS3, PP1, PP4	P	68	0.635	25.1	D	D	A	T	D	1.59095e-05
155	42689648	c.425G>C	p.R142P	PS4, PM2, PM5, PP3	LP	1	0.599	25.6	D	D	D	T	D	.
156	42689648	c.425G>A	p.R142Q	PS4, PM2, PM5, BP4	LP	2	0.318	23.9	D	D	D	T	N	3.97779e-06
157	42689619	c.454A>G	p.M152V	BS1, BP4	LB	3	0.351	22.8	T	D	D	T	N	3.97665e-05
158	42689615	c.458A>G	p.K153R	PS1, PS4, PM2, PP3, PP4	P	3	0.828	27.2	D	D	D	T	D	.
159	42689615	c.458A>C	p.K153T	PS4, PM2, PM5, PP3, PP4	LP	1	0.838	27.4	D	D	D	T	D	.
160	42689613	c.460A>C	p.K154Q	PS4, BP4	VUS	1	0.262	22.4	T	D	D	T	N	3.9764e-06
161	42689604	c.469G>A	p.D157N	PS4, PM2, PP3, PP4	LP	4	0.747	26.8	D	D	D	D	D	.
162	42689590	c.483C>G	p.I161M	BS1, BP4	LB	1	0.295	0.003	T	D	D	T	N	0.000405599
163	42689580	c.493T>C	p.C165R	PS4, PM2, PM5, PP1, PP3, PP4	LP	2	0.957	26.9	D	D	D	D	D	.
164	42689579	c.494G>T	p.C165F	PS4, PM2, PM5, PP1, PP3, PP4	LP	1	0.932	25.4	D	D	D	D	D	.
165	42689579	c.494G>A	p.C165Y	PS1, PS4, PM2, PM5, PP3, PP4	P	4	0.923	25.2	D	D	D	D	D	.
166	42689576	c.497G>A	p.C166Y	PS1, PS4, PM2, PP3, PP4	P	3	0.931	25	D	D	D	D	D	.
167	42689574	c.499G>A	p.G167S	PS1, PS4, PM2, PP1, PP3, PP4	P	21	0.953	25.1	D	D	D	D	D	.
168	42689573	c.500G>A	p.G167D	PS1, PS4, PM2, PM5, PP3, PP4	P	4	0.953	24.9	D	D	A	D	D	.
169	42689565	c.508G>A	p.G170S	BS1, BP4	LB	2	0.521	23.2	T	D	D	D	N	1.59053e-05
170	42689561	c.512T>G	p.F171C	PS4, PM2, PP3, PP4	LP	1	0.752	26.6	D	D	D	T	D	.
171	42689559	c.514C>T	p.R172W	PS1, PS3, PS4, PM2, PP1, PP3, PP4	P	119	0.67	25.7	D	D	D	T	D	.
172	42689559	c.514C>G	p.R172G	PS4, PM2, PM5, PP1, PP3, PP4	LP	1	0.679	24.5	D	D	D	T	D	.
173	42689558	c.515G>C	p.R172P	PS4, PM2, PM5, PP3	LP	1	0.63	25.9	D	D	D	T	D	.
174	42689558	c.515G>A	p.R172Q	PS1, PS4, PM5, BP4	P	18	0.453	25.2	D	D	A	T	N	3.97646e-06
175	42689556	c.517G>A	p.D173N	PS4, PM2, PM5, PP3, PP4	LP	1	0.79	26.4	D	D	D	D	D	.
176	42689555	c.518A>T	p.D173V	PS1, PS4, PM2, PP3, PP4	P	1	0.972	27.6	D	D	A	D	D	.
177	42689555	c.518A>C	p.D173A	PS4, PM2, PM5, PP3, PP4	LP	4	0.965	27.9	D	D	D	D	D	.
178	42689552	c.521G>C	p.W174S	PS4, PM2, PP3, PP4	LP	1	0.903	28	D	D	D	D	D	.
179	42689551	c.522G>C	p.W174C	PS4, PM2, PP3, PP4	LP	1	0.915	28.5	D	D	D	D	D	.
180	42689540	c.533A>G	p.Q178R	PS4, PM2, PP3, PP4	LP	4	0.875	26.6	D	D	D	T	D	.
181	42689538	c.535T>G	p.W179G	PS4, PM2, PM5, PP1, PP3, PP4	LP	1	0.909	32	D	D	D	T	D	.
182	42689538	c.535T>C	p.W179R	PS4, PM2, PM5, PP3, PP4	LP	8	0.898	29.8	D	D	D	T	D	.
183	42689537	c.536G>T	p.W179L	PS4, PM2, PM5, PP3, PP4	LP	2	0.922	28	D	D	D	T	D	.
184	42689536	c.537G>T	p.W179C	PS1, PS4, PP3	P	2	0.879	29.2	D	D	D	T	D	3.97668e-06
185	42689532	c.541A>T	p.S181C	BS1, BP4	LB	1	0.865	28	D	D	D	T	D	4.77194e-05
186	42689525	c.548G>A	p.R183H	PS4, PM2, PP3, PP4	LP	1	0.742	26.5	D	D	D	T	D	.
187	42689522	c.551A>C	p.Y184S	PS4, PM2, PP3, PP4	LP	2	0.919	27.8	D	D	D	T	D	.
188	42689519	c.554T>C	p.L185P	PS1, PS3, PS4, PP1, PP3, PP4	P	12	0.915	29.1	D	D	A	T	D	7.95526e-06
189	42689517	c.556G>A	p.D186N	PS1, PS4, PM2, PP1, PP4, BP4	P	4	0.382	22.7	T	D	D	T	N	.
190	42689505	c.568A>G	p.K190E	PS4, PM2, BP4	LP	1	0.18	23.4	T	D	D	T	N	.
191	42672349	c.582T>A	p.D194E	PS4, PM2, BP4	LP	1	0.633	16.6	T	N	D	T	N	.
192	42672348	c.583C>G	p.R195G	PS4, PM2, PM5, PP3	LP	1	0.601	33	D	D	D	T	D	.
193	42672347	c.584G>A	p.R195Q	PS1, PS4, PM2, PP3	P	4	0.761	32	D	D	D	T	N	.
194	42672347	c.584G>T	p.R195L	PS1, PS4, PP1, PP3, PP4	P	10	0.618	29.4	D	D	A	T	D	3.98349e-06
195	42672344	c.587T>A	p.I196N	PS4, PM2, PP3	LP	1	0.306	29.9	D	D	D	T	D	.
196	42672342	c.589A>G	p.K197E	PS4, PM2, PP4, BP4	LP	4	0.14	23.4	D	D	D	T	N	.
197	42672339	c.592A>C	p.S198R	PS1, PS4, PM2, PP3, PP1, PP4	P	1	0.439	31	D	D	D	T	D	.
198	42672337	c.594C>G	p.S198R	PS1, PS4, PM2, PP3, PP4	P	3	0.259	26.4	D	D	D	T	D	.
199	42672336	c.595A>G	p.N199D	PS4, PM2, PP3, PP1, PP4	LP	2	0.266	29.2	D	D	D	T	D	.
200	42672332	c.599T>A	p.V200E	PS4, PM2, PP1, PP3, PP4	LP	4	0.541	26.5	D	D	D	T	D	.
201	42672332	c.599T>G	p.V200G	PS1, PS4, PM2, PP3	P	1	0.483	32	D	D	D	T	D	.
202	42672326	c.605G>A	p.G202E	PS1, PS4, PM2, PP3	P	1	0.509	28	D	D	D	T	D	.
203	42672323	c.608G>C	p.R203P	PS4, PM2, PP4	LP	1	0.168	25.1	D	D	D	T	D	.
204	42672321	c.610T>C	p.Y204H	PS4, PM2, PP3	LP	1	0.386	31	D	D	D	T	D	.
205	42672317	c.614T>C	p.L205P	PS4, PM2, PP3	LP	1	0.603	32	D	D	D	T	D	.
206	42672311	c.620A>G	p.D207G	PS4, PM2, PP3, PP4	LP	1	0.795	32	D	D	D	D	D	.
207	42672310	c.621C>A	p.D207E	PS4, PM2, PP3	LP	1	0.574	18.17	D	D	D	D	D	.
208	42672308	c.623G>A	p.G208D	BS1, PP3, PP4	VUS	19	0.712	22.4	T	D	D	D	D	4.77297e-05
209	42672306	c.625G>T	p.V209F	PS1, S3, PS4, PM2, PP3, PP4	P	1	0.927	28	D	D	D	D	D	.
210	42672306	c.625G>A	p.V209I	BS1, PM5, PP4	VUS	2	0.631	25.7	D	D	D	D	N	1.98877e-05
211	42672305	c.626T>A	p.V209D	PS4, PM2, PM5, PP3, PP4	LP	4	0.938	31	D	D	D	D	D	.
212	42672303	c.628C>T	p.P210S	PS1, PS4, PM2, PM5, PP3, PP4	P	3	0.928	29.9	D	D	D	D	D	.
213	42672302	c.629C>T	p.P210L	PS1, PS4, PM2, PM5,PP1, PP3, PP4	P	3	0.9	29.8	D	D	D	D	D	.
214	42672302	c.629C>G	p.P210R	PS1, PS3, PS4, PM1, PM2, PP1, PP3, PP4	P	29	0.89	29.5	D	D	D	D	D	.
215	42672300	c.631T>C	p.F211L	PS1, PS4, PM2, PP1, PP3, PP4	P	7	0.901	25.8	D	D	D	D	D	.
216	42672298	c.633C>A	p.F211L	PS1, PS4, PM2, PM5, PP3, PP4	P	1	0.771	24.4	D	D	D	D	D	.
217	42672297	c.634A>G	p.S212G	PS1, PS4, PM2, PP3, PP4	P	9	0.95	29.5	D	D	D	D	D	.
218	42672296	c.635G>C	p.S212T	PS1, PS4, PM2, PP3, PP4	P	5	0.893	26.6	D	D	D	D	D	.
219	42672294	c.637T>C	p.C213R	PS1, PS4, PM5, PP3	P	2	0.958	32	D	D	D	D	D	3.9769e-06
220	42672293	c.638G>T	p.C213F	PS4, PM2, PM5, PP3, PP4	LP	2	0.954	29.2	D	D	D	D	D	.
221	42672293	c.638G>C	p.C213S	PS1, PS4, PM2, PP3, PP4	P	2	0.954	28.3	D	D	D	D	D	.
222	42672293	c.638G>A	p.C213Y	PS1, PS4, PM2, PP3, PP4	P	6	0.946	29	D	D	D	D	D	.
223	42672292	c.639C>G	p.C213W	PS1, PS4, PM2, PP3, PP4	P	3	0.934	32	D	D	D	D	D	.
224	42672290	c.641G>C	p.C214S	PS1, PS3, PS4, PM2, PP3, PP4	P	1	0.966	28.3	D	D	D	D	D	.
225	42672290	c.641G>A	p.C214Y	PS4, PM2, PM5, PP3, PP4	LP	6	0.951	28.9	D	D	D	D	D	.
226	42672288	c.643A>T	p.N215Y	PS4, PM2, PM5, PP3, PP4	LP	1	0.796	29.7	D	D	D	D	D	.
227	42672288	c.643A>C	p.N215H	PS1, PS4, PM2, PP3	P	1	0.635	24.6	D	D	D	D	D	.
228	42672285	c.646C>T	p.P216S	PS1, PS4, PM2, PM5, PP1, PP3, PP4	P	17	0.682	27	D	D	D	D	D	.
229	42672285	c.646C>G	p.P216A	PS1, PS4, PM2, PM5, PP3, PP4	P	1	0.728	25.4	D	D	D	D	D	.
230	42672284	c.647C>A	p.P216H	PS1, PS4, PM2, PM5, PP1, PP3, PP4	P	1	0.665	27.2	D	D	D	D	D	.
231	42672284	c.647C>T	p.P216L	PS1, PS3, PS4, PM2, PP3, PP4	P	15	0.648	25.2	T	D	A	D	D	3.97712e-06
232	42672282	c.649A>G	p.S217G	BS1, BP4	LB	1	0.166	22.6	T	N	D	D	N	1.98847e-05
233	42672279	c.652T>C	p.S218P	PS4, PM2, PP3, PP4	LP	4	0.791	29.9	D	D	D	D	D	.
234	42672278	c.653C>T	p.S218L	PS4, PP3	VUS	1	0.772	31	D	D	D	D	D	3.97693e-06
235	42672275	c.656C>G	p.P219R	BS1, PP3, PP4	VUS	1	0.731	25	D	D	D	D	D	1.19306e-05
236	42672273	c.658C>T	p.R220W	PS4, PM2, PM5, PP3, PP4	LP	11	0.824	32	D	D	D	D	D	.
237	42672272	c.659G>C	p.R220P	PS3, PS4, PM2, PM5, PP3, PP4	P	1	0.882	31	D	D	D	D	D	.
238	42672272	c.659G>A	p.R220Q	PS1, PS4, PM2, PP1, PP3, PP4	P	7	0.724	29.8	D	D	D	D	D	7.95387e-06
239	42672269	c.662C>T	p.P221L	PS1, PS4, PM2, PP3, PP4	P	3	0.768	32	D	D	D	D	D	.
240	42672267	c.664T>G	p.C222G	PS4, PM2, PM5, PP3, PP4	LP	1	0.904	29.7	D	D	D	D	D	.
241	42672267	c.664T>C	p.C222R	PS4, PM2, PM5, PP3, PP4	LP	3	0.947	32	D	D	D	D	D	.
242	42672267	c.664T>A	p.C222S	PS1, PS4, PM2, PP3, PP4	P	1	0.971	29.8	D	D	D	D	D	.
243	42672266	c.665G>C	p.C222S	PS1, PS4, PM2, PM5, PP3, PP4	P	1	0.918	28.2	D	D	D	D	D	.
244	42672266	c.665G>A	p.C222Y	PS1, PS4, PM5, PP3	P	2	0.914	28.9	D	D	D	D	D	3.97716e-06
245	42672263	c.668T>A	p.I223N	PS1, PS4, PM2, PP3, PP4	P	3	0.872	32	D	D	D	D	D	.
246	42672248	c.683C>T	p.T228I	PS1, BS1	VUS	2	0.771	25.2	D	D	D	T	D	3.5797e-05
247	42672237	c.694G>C	p.A232P	PS4, PM2, PP3, PP4	LP	1	0.814	28.6	D	D	D	T	D	.
248	42672206	c.725A>G	p.E242G	BS1, BP4	LB	1	0.428	24.4	T	D	D	T	D	0.000455097
249	42672201	c.730A>C	p.N244H	PS3, PS4, PM2, PM5, PP3, PP4	P	1	0.809	28.6	D	D	D	T	D	.
250	42672199	c.732C>G	p.N244K	PS1, PS4, PM2, PP3	P	2	0.664	26	D	D	D	T	D	.
251	42672199	c.732C>A	p.N244K	PS1, PS4, PM2, PP1, PP3, PP4	P	2	0.664	26.2	D	D	D	T	D	.
252	42672195	c.736T>C	p.W246R	PS1, PS4, PM2, PP3, PP4	P	2	0.882	32	D	D	D	T	D	.
253	42672193	c.738G>C	p.W246C	PS4, PM2, PM5, PP3, PP4	LP	1	0.956	32	D	D	D	T	D	.
254	42672189	c.742C>A	p.R248S	PS4, PM2, BP4	LP	1	0.209	19.45	D	N	N	T	D	.
255	42672186	c.745G>A	p.G249S	PS1, PS3, PS4, PM2, PP3, PP4	P	1	0.871	31	D	D	D	D	D	.
256	42672183	c.748T>G	p.C250G	PS1, PS4, PM2, PM5, PP3, PP4	P	8	0.968	32	D	D	D	D	D	.
257	42672183	c.748T>C	p.C250R	PS1, PS4, PM2, PM5, PP3, PP4	P	1	0.976	32	D	D	D	D	D	.
258	42672183	c.748T>A	p.C250S	PS1, PS4, PM2, PP1, PP3, PP4	P	1	0.984	29.6	D	D	D	D	D	.
259	42672182	c.749G>A	p.C250Y	PS1, PS4, PM2, PM5, PP3, PP4	P	2	0.957	28.8	D	D	D	D	D	.
260	42672182	c.749G>T	p.C250F	PS1, PS4, PM5, PP3	P	1	0.954	29	D	D	D	D	D	4.04763e-06
261	42672171	c.760C>A	p.L254M	PS4, PM2, PM5, PP4	LP	1	0.667	24.5	T	D	D	D	N	.
262	42672170	c.761T>A	p.L254Q	PS1, PS4, PM2, PP1, PP3, PP4	P	5	0.979	32	D	D	D	D	D	.
263	42672137	c.794T>G	p.M265R	PS1, PS4, PM2, PM5, PP3, PP4	P	1	0.7	23.7	D	D	D	T	D	.
264	42672137	c.794T>C	p.M265T	PS1, PS4, PM2, PM5, BP4	P	1	0.246	21.4	T	N	D	T	N	.
265	42672134	c.797G>A	p.G266D	PS1, PS4, PM2, PP3, PP4	P	5	0.92	26	D	D	D	D	D	.
266	42672129	c.802G>A	p.V268I	PS1, BS1, BP4	LB	2	0.48	7.736	T	N	N	T	N	1.65623e-05
267	42672103	c.828G>T	p.E276D	PS4, PM2	LP	1	0.591	34	D	N	D	T	N	.
268	42666217	c.857T>C	p.L286P	PS4, PM2, PP3	LP	1	0.904	26.2	D	D	D	D	D	.
269	42666211	c.863C>A	p.T288K	PS4, PM2	LP	1	0.34	24.5	D	D	D	T	D	.
270	42666208	c.866C>T	p.S289L	BS1, BP4	LB	9	0.212	24.8	D	D	D	T	D	0.000636264
271	42666160	c.914G>A	p.G305D	PS4, PM2, PP3, PP4	LP	3	0.636	24.3	D	D	D	T	D	.
272	42666147	c.927G>T	p.E309D	PS4, BP4	VUS	1	0.136	23.7	D	D	D	T	N	7.95368e-06
273	42666137	c.937C>T	p.P313S	BS1, BP4	LB	1	0.038	9.735	T	N	N	T	N	1.98859e-05
274	42666136	c.938C>T	p.P313L	BS1, BP4	LB	5	0.036	12.95	T	N	D	T	N	0.000385763
275	42666128	c.946T>G	p.W316G	BS1, BP4	LB	5	0.157	22.6	D	N	N	T	N	9.94297e-05
276	42666079	c.995T>A	p.V332E	PS4, PM2	LP	3	0.295	27.8	D	D	D	T	N	.
277	42666061	c.1013A>G	p.D338G	BA1, BP4	B	1	0.028	16.92	T	N	P	T	N	0.776069
Gross deletion, gross insertion, and UTR regions variants in PRPH2
278	42689849	c.224ins(37 bp)	/	/	/	1	/	/	/	/	/	/	/	/
279	/	c.1-c581+?del	exon 1 deletion	/	/	1	/	/	/	/	/	/	/	/
280	/	c.incl. ex. 2	exon 2 deletion	/	/	1	/	/	/	/	/	/	/	/
281	/	c.ex. 2-3deletion	exon 2 to 3 deletion	/	/	2	/	/	/	/	/	/	/	/
282	/	c.828+1797_*2487delinsALU	exon 3 deletion insertion Alu	/	/	1	/	/	/	/	/	/	/	/
283	/	c.6p21.1(42,683,442-42,691,835)x1 [P] *	whole PRPH2 gene. Deletion	/	/	1	/	/	/	/	/	/	/	/
284	42690083	c.-11A>C	5-UTR	/	/	1	/	/	/	/	/	/	/	/
Abbreviations: AF = allele frequency; P = pathogenic; LP = likely pathogenic; VUS = variants uncertain significance; LB = likely benign; B = benign; D = damaging; T = tolerant; N = neural; DM = damaging mutations.

## Sheet: Sheet2
Missense variants in PRPH2 (Class 1)
6	42690069	c.4G>T	p.A2S	PS4, PM2, BP4	LP	1	25	0.221	23.7	D	D	D	T	N	.
6	42690035	c.38G>A	p.R13Q	PS4, PP3, PP4	LP	1	26	0.454	26.3	D	D	D	T	D	7.95969e-06
6	42690029	c.44A>G	p.K15R	PS4, BP4	VUS	1	5	0.239	21.2	T	D	D	T	N	5.96906e-05
6	42689998	c.75G>C	p.W25C	PS4, PP4	VUS	2	25	0.816	26.6	D	D	D	T	D	6.36487e-05
6	42689993	c.80C>T	p.S27F	PS4, PP1, PP4	LP	1	27	0.557	24.2	D	D	D	T	D	3.97829e-06
6	42689979	c.94A>G	p.I32V	BS1, BP4, PP4	LB	4	0	0.361	15.75	T	N	D	T	N	0.000883055
6	42689957	c.116T>C	p.L39P	PS4, PM2, PP4	LP	1	35	0.854	27.4	D	N	D	T	D	.
6	42689940	c.133C>T	p.L45F	BS1, BP4	LB	2	13	0.52	25.9	D	D	D	T	N	0.00107404
6	42689925	c.148G>C	p.D50H	PS4, PM2, BP4	LP	2	25	0.183	23.3	D	D	D	T	N	.
6	42689871	c.202G>C	p.G68R	PS4, PM2, PP3, PP4	LP	2	43	0.929	26.3	D	D	D	D	D	.
6	42689870	c.203G>A	p.G68E	PS4, PM2, PP3, PP4	LP	1	43	0.945	25.8	D	D	D	D	D	.
6	42689802	c.271T>C	p.Y91H	PS4, PM2, BP4	LP	1	30	0.412	24	D	D	D	T	D	.
6	42689802	c.271T>A	p.Y91N	PS4, BP4	VUS	5	20	0.743	22.7	D	D	D	T	D	7.1603e-05
6	42689774	c.299C>T	p.P100L	PS4, BP4	VUS	1	18	0.313	22.9	D	N	D	T	D	7.95988e-06
6	42689727	c.346G>T	p.A116S	PS4, BP4	VUS	2	8	0.181	13.19	T	N	D	T	N	7.96242e-06
6	42689706	c.367C>T	p.R123W	PS4, BP4	VUS	1	18	0.624	22.7	D	N	D	D	D	0.000175147
6	42689699	c.374C>T	p.S125L	PS4, PP4, BP4	VUS	2	26	0.521	22.7	D	D	D	T	D	7.96242e-06
6	42689696	c.377T>G	p.L126R	PS4, PM2, PP3, PP4	LP	3	43	0.915	25.3	D	D	D	D	D	.
6	42689696	c.377T>C	p.L126P	PS4, PM2, PP3, PP4	LP	2	43	0.914	25.4	D	D	D	D	D	.
6	42689693	c.380A>G	p.E127G	PS4, BP4	VUS	2	15	0.451	23.8	D	D	D	T	D	0.00035422
6	42689684	c.389T>C	p.L130P	PS4, PM2, PP3, PP4	LP	7	45	0.911	26.5	D	D	D	D	D	.
6	42689670	c.403A>G	p.K135E	PS4, PM2, BP4	LP	1	25	0.39	22.9	T	D	D	D	N	.
6	42689663	c.410G>A	p.G137D	PS4, PM2, PP3, PP4	LP	4	38	0.655	25.1	D	D	D	D	D	.
6	42689652	c.421T>C	p.Y141H	PS4, PM2, PM5, PP1, PP3, PP4	LP	4	45	0.897	28.3	D	D	D	D	D	.
6	42689651	c.422A>G	p.Y141C	PS3, PS4, PM1, PM2, PP1, PP3, PP4	P	32	45	0.881	29.4	D	D	D	D	D	.
6	42689649	c.424C>T	p.R142W	PS4, PM1, PP1, PP4	LP	68	24	0.635	25.1	D	D	A	T	D	1.59095e-05
6	42689648	c.425G>C	p.R142P	PS4, PM2, PM5, PP3, PP4	LP	1	36	0.599	25.6	D	D	D	T	D	.
6	42689648	c.425G>A	p.R142Q	PS4, PM2, PM5, BP4	LP	2	19	0.318	23.9	D	D	D	T	N	3.97779e-06
6	42689619	c.454A>G	p.M152V	PS4, BP4	VUS	3	5	0.351	22.8	T	D	D	T	N	3.97665e-05
6	42689615	c.458A>G	p.K153R	PS4, PM2, PP3, PP4	LP	3	40	0.828	27.2	D	D	D	T	D	.
6	42689615	c.458A>C	p.K153T	PS4, PM2, PP3, PP4	LP	1	40	0.838	27.4	D	D	D	T	D	.
6	42689613	c.460A>C	p.K154Q	PS4, BP4	VUS	1	14	0.262	22.4	T	D	D	T	N	3.9764e-06
6	42689604	c.469G>A	p.D157N	PS4, PM2, PP3, PP4	LP	4	45	0.747	26.8	D	D	D	D	D	.
6	42689590	c.483C>G	p.I161M	PS4, BP4	VUS	1	5	0.295	0.003	T	D	D	T	N	0.000405599
6	42689580	c.493T>C	p.C165R	PS4, PM2, PP1, PP3, PP4	LP	2	45	0.957	26.9	D	D	D	D	D	.
6	42689579	c.494G>T	p.C165F	PS4, PM2, PP1, PP3, PP4	LP	1	43	0.932	25.4	D	D	D	D	D	.
6	42689579	c.494G>A	p.C165Y	PS4, PM2, PM5, PP3, PP4	LP	4	40	0.923	25.2	D	D	D	D	D	.
6	42689576	c.497G>A	p.C166Y	PS4, PM2, PP3, PP4	LP	3 (AN: 5)	40	0.931	25	D	D	D	D	D	.
6	42689574	c.499G>A	p.G167S	PS4, PM2, PP1, PP3, PP4	LP	21	40	0.953	25.1	D	D	D	D	D	.
6	42689573	c.500G>A	p.G167D	PS4, PM2, PM5, PP3, PP4	LP	4	40	0.953	24.9	D	D	A	D	D	.
6	42689565	c.508G>A	p.G170S	PS4, BP4	VUS	2	19	0.521	23.2	T	D	D	D	N	1.59053e-05
6	42689561	c.512T>G	p.F171C	PS4, PM2, PP3, PP4	LP	1	40	0.752	26.6	D	D	D	T	D	.
6	42689559	c.514C>T	p.R172W	PS3, PS4, PM2, PP3, PP4	P	119	36	0.67	25.7	D	D	D	T	D	.
6	42689559	c.514C>G	p.R172G	PS4, PM1, PM2, PM5, PP1, PP3, PP4	LP	1	33	0.679	24.5	D	D	D	T	D	.
6	42689558	c.515G>C	p.R172P	PS4, PM2, PM5, PP1, PP3, PP4	LP	1	36	0.63	25.9	D	D	D	T	D	.
6	42689558	c.515G>A	p.R172Q	PS1, PS4, PM5, BP4	P	18	19	0.453	25.2	D	D	A	T	N	3.97646e-06
6	42689556	c.517G>A	p.D173N	PS4, PM2, PP3, PP4	LP	1	43	0.79	26.4	D	D	D	D	D	.
6	42689555	c.518A>T	p.D173V	PS4, PM2, PP3, PP4	LP	1	45	0.972	27.6	D	D	A	D	D	.
6	42689555	c.518A>C	p.D173A	PS4, PM2, PP3, PP4	LP	4	45	0.965	27.9	D	D	D	D	D	.
6	42689552	c.521G>C	p.W174S	PS4, PM2, PP3, PP4	LP	1	45	0.903	28	D	D	D	D	D	.
6	42689551	c.522G>C	p.W174C	PS4, PM2, PP3, PP4	LP	1	45	0.915	28.5	D	D	D	D	D	.
6	42689540	c.533A>G	p.Q178R	PS4, PM2, PP3, PP4	LP	4	40	0.875	26.6	D	D	D	T	D	.
6	42689538	c.535T>G	p.W179G	PS4, PM2, PP1, PP3, PP4	LP	1	40	0.909	32	D	D	D	T	D	.
6	42689538	c.535T>C	p.W179R	PS4, PM2, PM5, PP3, PP4	LP	8	40	0.898	29.8	D	D	D	T	D	.
6	42689537	c.536G>T	p.W179L	PS4, PM2, PM5, PP3, PP4	LP	2	40	0.922	28	D	D	D	T	D	.
6	42689536	c.537G>T	p.W179C	PS4, PM5, PP3, PP4	LP	2	34	0.879	29.2	D	D	D	T	D	3.97668e-06
6	42689532	c.541A>T	p.S181C	PS4, PP4	VUS	1	25	0.865	28	D	D	D	T	D	4.77194e-05
6	42689525	c.548G>A	p.R183H	PS4, PM2, PP3, PP4	LP	1	40	0.742	26.5	D	D	D	T	D	.
6	42689522	c.551A>C	p.Y184S	PS4, PM2, PP3, PP4	LP	2	40	0.919	27.8	D	D	D	T	D	.
6	42689519	c.554T>C	p.L185P	PS3, PS4, PP1, PP3, PP4	P	12 (AN:14)	33	0.915	29.1	D	D	A	T	D	7.95526e-06
6	42689517	c.556G>A	p.D186N	PS4, PM2, PP1, PP4, BP4	LP	4	20	0.382	22.7	T	D	D	T	N	.
6	42689505	c.568A>G	p.K190E	PS4, PM2, BP4	LP	1	20	0.18	23.4	T	D	D	T	N	.
6	42672349	c.582T>A	p.D194E	PS4, PM2, BP4	LP	1	18	0.633	16.6	T	N	D	T	N	.
6	42672348	c.583C>G	p.R195G	PS1, PS4, PM2, PM5, PP3, PP4	P	1	38	0.601	33	D	D	D	T	D	.
6	42672347	c.584G>A	p.R195Q	PS3, PS4, PM2, PP3, PP4	P	4	35	0.761	32	D	D	D	T	N	.
6	42672347	c.584G>T	p.R195L	PS1, PS3, PS4, PP1, PP3, PP4	P	10	32	0.618	29.4	D	D	A	T	D	3.98349e-06
6	42672344	c.587T>A	p.I196N	PS4, PM2, PP3, PP4	LP	1	35	0.306	29.9	D	D	D	T	D	.
6	42672342	c.589A>G	p.K197E	PS4, PM2, PP4, BP4	LP	4	25	0.14	23.4	D	D	D	T	N	.
6	42672339	c.592A>C	p.S198R	PS3, PS4, PM2, PP3, PP4	P	1	35	0.439	31	D	D	D	T	D	.
6	42672337	c.594C>G	p.S198R	PS1, PS4, PM2, PP3, PP4	P	3	33	0.259	26.4	D	D	D	T	D	.
6	42672336	c.595A>G	p.N199D	PS4, PM2, PP3, PP4	LP	2	35	0.266	29.2	D	D	D	T	D	.
6	42672332	c.599T>A	p.V200E	PS4, PM2, PP1, PP3, PP4	LP	4	38	0.541	26.5	D	D	D	T	D	.
6	42672332	c.599T>G	p.V200G	PS4, PM2, PM5, PP3	LP	1	35	0.483	32	D	D	D	T	D	.
6	42672326	c.605G>A	p.G202E	PS4, PM2, PP3, PP4	LP	1	35	0.509	28	D	D	D	T	D	.
6	42672323	c.608G>C	p.R203P	PS4, PM2, BP4, PP4	LP	1	30	0.168	25.1	D	D	D	T	D	.
6	42672321	c.610T>C	p.Y204H	PS4, PM2, PP3, PP4	LP	1	35	0.386	31	D	D	D	T	D	.
6	42672317	c.614T>C	p.L205P	PS4, PM2, PP3, PP4	LP	1	38	0.603	32	D	D	D	T	D	.
6	42672311	c.620A>G	p.D207G	PS4, PM2, PP3, PP4	LP	1	45	0.795	32	D	D	D	D	D	.
6	42672310	c.621C>A	p.D207E	PS4, PM2, PP3, PP4	LP	1	38	0.574	18.17	D	D	D	D	D	.
6	42672308	c.623G>A	p.G208D	PS4, PP4	VUS	19	18	0.712	22.4	T	D	D	D	D	4.77297e-05
6	42672306	c.625G>T	p.V209F	PS3, PS4, PM2, PP3, PP4	P	1	45	0.927	28	D	D	D	D	D	.
6	42672306	c.625G>A	p.V209I	PS4, PM5, PP4	LP	2	26	0.631	25.7	D	D	D	D	N	1.98877e-05
6	42672305	c.626T>A	p.V209D	PS4, PM2, PM5, PP3, PP4	LP	4	45	0.938	31	D	D	D	D	D	.
6	42672303	c.628C>T	p.P210S	PS4, PM2, PM5, PP3, PP4	LP	3	45	0.928	29.9	D	D	D	D	D	.
6	42672302	c.629C>T	p.P210L	PS4, PM2, PM5,PP1, PP3, PP4	LP	3 (AN:4)	45	0.9	29.8	D	D	D	D	D	.
6	42672302	c.629C>G	p.P210R	PS3, PS4, PM1, PM2, PP1, PP3, PP4	P	29	45	0.89	29.5	D	D	D	D	D	.
6	42672300	c.631T>C	p.F211L	PS4, PM2, PP1, PP3, PP4	LP	7	43	0.901	25.8	D	D	D	D	D	.
6	42672298	c.633C>A	p.F211L	PS4, PM2, PM5, PP3, PP4	LP	1	40	0.771	24.4	D	D	D	D	D	.
6	42672297	c.634A>G	p.S212G	PS4, PM2, PP3, PP4	LP	9	45	0.95	29.5	D	D	D	D	D	.
6	42672296	c.635G>C	p.S212T	PS4, PM2, PP3, PP4	LP	5	45	0.893	26.6	D	D	D	D	D	.
6	42672294	c.637T>C	p.C213R	PS4, PP3, PP4	LP	2 (AN: 3)	39	0.958	32	D	D	D	D	D	3.9769e-06
6	42672293	c.638G>T	p.C213F	PS1, PS4, PM2, PP3, PP4	P	2	45	0.954	29.2	D	D	D	D	D	.
6	42672293	c.638G>C	p.C213S	PS1, PS4, PM2, PP3, PP4	P	2	45	0.954	28.3	D	D	D	D	D	.
6	42672293	c.638G>A	p.C213Y	PS1, PS4, PM2, PP3, PP4	P	6	45	0.946	29	D	D	D	D	D	.
6	42672292	c.639C>G	p.C213W	PS1, PS4, PM2, PP3, PP4	P	3	45	0.934	32	D	D	D	D	D	.
6	42672290	c.641G>C	p.C214S	PS3, PS4, PM2, PP3, PP4	P	1	45	0.966	28.3	D	D	D	D	D	.
6	42672290	c.641G>A	p.C214Y	PS4, PM2, PM5, PP3, PP4	LP	6	45	0.951	28.9	D	D	D	D	D	.
6	42672288	c.643A>T	p.N215Y	PS4, PM2, PP3, PP4	LP	1	45	0.796	29.7	D	D	D	D	D	.
6	42672288	c.643A>C	p.N215H	PS4, PM2, PP3, PP4	LP	1	38	0.635	24.6	D	D	D	D	D	.
6	42672285	c.646C>T	p.P216S	PS4, PM2, PM5, PP1, PP3, PP4	LP	17	43	0.682	27	D	D	D	D	D	.
6	42672285	c.646C>G	p.P216A	PS4, PM2, PM5, PP3, PP4	LP	1	43	0.728	25.4	D	D	D	D	D	.
6	42672284	c.647C>A	p.P216H	PS4, PM2, PM5, PP1, PP3, PP4	LP	1	43	0.665	27.2	D	D	D	D	D	.
6	42672284	c.647C>T	p.P216L	PS3, PS4, PM2, PP3, PP4	P	15	27	0.648	25.2	T	D	A	D	D	3.97712e-06
6	42672282	c.649A>G	p.S217G	PS4, BP4	VUS	1	10	0.166	22.6	T	N	D	D	N	1.98847e-05
6	42672279	c.652T>C	p.S218P	PS4, PM2, PP3, PP4	LP	4	45	0.791	29.9	D	D	D	D	D	.
6	42672278	c.653C>T	p.S218L	PS4, PP3, PP4	LP	1	39	0.772	31	D	D	D	D	D	3.97693e-06
6	42672275	c.656C>G	p.P219R	PS4, PP3, PP4	LP	1	32	0.731	25	D	D	D	D	D	1.19306e-05
6	42672273	c.658C>T	p.R220W	PS4, PM2, PM5, PP3, PP4	LP	11	45	0.824	32	D	D	D	D	D	.
6	42672272	c.659G>C	p.R220P	PS3, PS4, PM2, PP3, PP4	P	1	45	0.882	31	D	D	D	D	D	.
6	42672272	c.659G>A	p.R220Q	PS4, PM2, PM5, PP3, PP4	LP	7 (AN: 8)	38	0.724	29.8	D	D	D	D	D	7.95387e-06
6	42672269	c.662C>T	p.P221L	PS4, PM2, PP3, PP4	LP	3	45	0.768	32	D	D	D	D	D	.
6	42672267	c.664T>G	p.C222G	PS4, PM2, PP3, PP4	LP	1	45	0.904	29.7	D	D	D	D	D	.
6	42672267	c.664T>C	p.C222R	PS4, PM2, PP3, PP4	LP	3	45	0.947	32	D	D	D	D	D	.
6	42672267	c.664T>A	p.C222S	PS4, PM2, PP3, PP4	LP	1	45	0.971	29.8	D	D	D	D	D	.
6	42672266	c.665G>C	p.C222S	PS4, PM2, PP3, PP4	LP	1	45	0.918	28.2	D	D	D	D	D	.
6	42672266	c.665G>A	p.C222Y	PS4, PM2, PP3, PP4	LP	2	39	0.914	28.9	D	D	D	D	D	3.97716e-06
6	42672263	c.668T>A	p.I223N	PS4, PM2, PP3, PP4	LP	3	45	0.872	32	D	D	D	D	D	.
6	42672248	c.683C>T	p.T228I	PS4, BP4	VUS	2	21	0.771	25.2	D	D	D	T	D	3.5797e-05
6	42672237	c.694G>C	p.A232P	PS4, PM2, PP3, PP4	LP	1	40	0.814	28.6	D	D	D	T	D	.
6	42672206	c.725A>G	p.E242G	PS4, BP4	VUS	1	10	0.428	24.4	T	D	D	T	D	0.000455097
6	42672201	c.730A>C	p.N244H	PS3, PS4, PM2, PP3, PP4	P	1	40	0.809	28.6	D	D	D	T	D	.
6	42672199	c.732C>G	p.N244K	PS3, PS4, PM2, PP3, PP4	P	2	36	0.664	26	D	D	D	T	D	.
6	42672199	c.732C>A	p.N244K	PS3, PS4, PM2, PP3, PP4	P	2	36	0.664	26.2	D	D	D	T	D	.
6	42672195	c.736T>C	p.W246R	PS4, PM2, PP3, PP4	LP	2	40	0.882	32	D	D	D	T	D	.
6	42672193	c.738G>C	p.W246C	PS4, PM2, PP3, PP4	LP	1	40	0.956	32	D	D	D	T	D	.
6	42672189	c.742C>A	p.R248S	PS4, PM2, BP4	LP	1	20	0.209	19.45	D	N	N	T	D	.
6	42672186	c.745G>A	p.G249S	PS3, PS4, PM2, PP3, PP4	P	1	45	0.871	31	D	D	D	D	D	.
6	42672183	c.748T>G	p.C250G	PS4, PM2, PM5, PP3, PP4	LP	8	45	0.968	32	D	D	D	D	D	.
6	42672183	c.748T>C	p.C250R	PS4, PM2, PM5, PP3, PP4	LP	1	45	0.976	32	D	D	D	D	D	.
6	42672183	c.748T>A	p.C250S	PS4, PM2, PP1, PP3, PP4	LP	1	45	0.984	29.6	D	D	D	D	D	.
6	42672182	c.749G>A	p.C250Y	PS4, PM2, PM5, PP3, PP4	LP	2	45	0.957	28.8	D	D	D	D	D	.
6	42672182	c.749G>T	p.C250F	PS4, PM5, PP3, PP4	LP	1	39	0.954	29	D	D	D	D	D	4.04763e-06
6	42672171	c.760C>A	p.L254M	PS4, PM2, PM5, PP4	LP	1	28	0.667	24.5	T	D	D	D	N	.
6	42672170	c.761T>A	p.L254Q	PS4, PM2, PP1, PP3, PP4	LP	5	45	0.979	32	D	D	D	D	D	.
6	42672137	c.794T>G	p.M265R	PS4, PM2, PP3, PP4	LP	1	33	0.7	23.7	D	D	D	T	D	.
6	42672137	c.794T>C	p.M265T	PS4, PM2, BP4	LP	1	15	0.246	21.4	T	N	D	T	N	.
6	42672134	c.797G>A	p.G266D	PS4, PM2, PP3, PP4	LP	5	43	0.92	26	D	D	D	D	D	.
6	42672129	c.802G>A	p.V268I	PS3, PS4, BP4	P	2	1	0.48	7.736	T	N	N	T	N	1.65623e-05
6	42672103	c.828G>T	p.E276D	PS4, PM2, BP4	LP	1	28	0.591	34	D	N	D	T	N	.
6	42666217	c.857T>C	p.L286P	PS4, PM2, PP3	LP	1	43	0.904	26.2	D	D	D	D	D	.
6	42666211	c.863C>A	p.T288K	PS4, PM2, PP3	LP	1	30	0.34	24.5	D	D	D	T	D	.
6	42666208	c.866C>T	p.S289L	PS4, BP4	VUS	9	15	0.212	24.8	D	D	D	T	D	0.000636264
6	42666160	c.914G>A	p.G305D	PS4, PM2, PP3, PP4	LP	3	33	0.636	24.3	D	D	D	T	D	.
6	42666147	c.927G>T	p.E309D	PS4, BP4	VUS	1	18	0.136	23.7	D	D	D	T	N	7.95368e-06
6	42666137	c.937C>T	p.P313S	PS4, BP4	VUS	1	0	0.038	9.735	T	N	N	T	N	1.98859e-05
6	42666136	c.938C>T	p.P313L	PS4, BP4	VUS	5	0	0.036	12.95	T	N	D	T	N	0.000385763
6	42666128	c.946T>G	p.W316G	PS4, BP4	VUS	5	0	0.157	22.6	D	N	N	T	N	9.94297e-05
6	42666079	c.995T>A	p.V332E	PS4, PM2, BP4	LP	3	30	0.295	27.8	D	D	D	T	N	.
6	42666061	c.1013A>G	p.D338G	BA1, BP4	B	1	-5	0.028	19.51	T	N	P	T	N	0.776069
277	42666061	c.1013A>G	p.D338G	BA1, BP4	B	-5	-5	0.028	16.92	T	N	P	T	N	0.776069
