# Supplementary material for: New Insight into the Genotype-Phenotype Correlation of PRPH2-Related Diseases Based on a Large Chinese Cohort and Literature Review
Source: Int J Mol Sci. 2023 Apr 4;24(7):6728. doi: 10.3390/ijms24076728 (PMC10095211; doi:10.3390/ijms24076728)
Supplement: Supplementary file 1 [file ijms-24-06728-s001.zip › WangYW-PRPH2-sup Table S3 sub.xlsx]

## Sheet: Sheet1
Supplementary Table S3. Reported variants in PRPH2 considered as likely benign or benign variants.
Variant	Effect	gnomAD		AN literature	Co-segregation Evidence	AN in our cohort	In-house family phenotypes	Reported form	HGMD	Location
		AC/AN	AF
c.44A>G	p.Lys15Arg	15/251296	5.96906e-05	1	No	8	unrelated	Mass screening	DM	outside
c.94A>G	p.Ile32Val	222/251400	0.000883055	5	YES	0	NA	Mass screening, case series	DM	outside
c.133C>T	p.Leu45Phe	270/251388	0.00107404	1	No	0	NA	Mass screening	DM	outside
c.271T>A	p.Tyr91Asn	18/251386	7.1603e-05	1	No	0	NA	Mass screening	DM	outside
c.367C>T	p.Arg123Trp	44/251218	0.000175147	1	No	0	NA	case series	DM	inside
c.380A>G	p.Glu127Gly	89/251256	0.00035422	4	No	1	unrelated	Mass screening, case series	DM	inside
c.454A>G	p.Met152Val	10/251468	3.97665e-05	3	No	0	NA	Mass screening	DM	inside
c.483C>G	p.Ile161Met	102/251480	0.000405599	5	No	0	NA	case series	DM?	inside
c.508G>A	p.Gly170Ser	4/251488	1.59053e-05	2	No	3	unrelated	case series	DM	inside
c.541A>T	p.Ser181Cys	12/251470	4.77194e-05	1	No	0	NA	case series	DM?	inside
c.649A>G	p.Ser217Gly	5/251450	1.98847e-05	1	No	1	unrelated	case series	DM?	inside
c.725A>G	p.Glu242Gly	114/250496	0.000455097	1	No	0	NA	case series	DM?	inside
c.802G>A	p.V268I	4/241512	1.65623e-05	2	No	0	NA	Mass screening	DM	outside
c.866C>T	p.Ser289Leu	160/251468	0.000636264	9	No	2	unrelated	Mass screening, case series/report	DM	outside
c.937C>T	p.Pro313Ser	5/251434	1.98859e-05	1	No	0	NA	case series	DM?	outside
c.938C>T	p.Pro313Leu	97/251450	0.000385763	4	No	0	NA	Mass screening, case series	DM?	outside
c.946T>G	p.Trp316Gly	25/251434	9.94297e-05	1	No	28	unrelated	Mass screening	DM	outside
c.1013A>G	p.Asp338Gly	194604/250756	0.776069	1	No	0	NA	Mass screening	DM	outside
Abbreviations: AC = allele count; AN = allele number; AF = allele frequency; NA = not available; DM = damaging mutation.
